# Supplementary material for: Exploring biomedical and traditional care pathways for people with psychosis in Karachi, Pakistan
Source: Front Psychiatry. 2023 Jul 20;14:1086910. doi: 10.3389/fpsyt.2023.1086910 (PMC10411590; doi:10.3389/fpsyt.2023.1086910)
Supplement: Supplementary file 2 [file Table_1.XLSX]

## Sheet: Supplementary Table 1
Theme	Group	Sub-theme	Quotations		Key
Perception of Mental Health & Psychosis	FH, C	Population Served	"We usually have lower socioeconomic class and lower middle income class patients." _PIDC_02		C	Clinician
			"It is a combination of patients, we get a combination of normal and affluent patients."_FH_02		CG	Caregiver
	CG, P, FH	Causes/ Onset	“So parenting styles are a major cause of the development of this condition…In other settings, such as in prison when prisoners are tortured, they develop psychotic symptoms and the other main cause is substance abuse which includes “powder”/Heroin, LSD and ICE and ‘Crystal’ /Meth.” -PIDC_01		FH	Faith Healer
			"Okay, so often what happens is that people genuinely are facing issues with spirits, if they have gone to an isolated or spooky place and have defecated there or played around there, that is also a popular cause of this issue." -PID FH_01		P	People with psychosis
	FH	Spiritual Healing	"So, if it is an issue with spirits that is not something that can be fixed using medication, it is necessary that there should be quranic recitation or through amulets, but patients with psychological problems can also be treated using scripture but generally their issue is resolved using medication or medical purposes"
		Manifestation of mental health conditions	"For them, lots of times what happens is such people have to be tied down at home and there are many that face these issues periodically. In normal circumstances, they will be fine but suddenly they will start getting violent and start speaking gibberish".-FH_01
	C	Bio-medical Information	" Then for purely psychotic spectrum disorders like acute psychotic disorder, schizophrenia, schizophreniform, schizoaffective form (they) are all psychotic spectrum and start with psychotic features. Then it's substance use or organic brain syndrome like delirium then in that we can find (psychosis)."_PIDC 02
		Socio-cultural perspectives	"According to me there should be more research related to mental health especially with regards to practices or management protocols there is a room for improvement in this area."_PIDC 04
	CG	Symptoms	"Usually in psychosis the patients start showing irritation. He doesn’t share true things with family members. If any guest comes into the house, then he talks to them in a loud voice, misbehaves, makes mockery of them, or talks nonsense."_PID CG 01
		Duration	"He has been suffering from this disease for almost 18 years. He also got admitted to the hospital more than 3 to 4 times._CG 02"
	P	How people with psychosis act	"Then they start getting hyper and start becoming seriously mentally ill"_P06
Assesment/ Diagnosis Methods	C	Procedures used	"Yes so we take the conversation further and try to pick up on questions based on things that the patient is discussing. If a patient reports that they believe everyone is against them, we would ask about what makes them think like that. We are able to get some idea about the thought process of a patient this way."_C02
			"We have a process of interview so during the time of interview we get the idea the patient has come up with this type of psychosis."_C04
	FH	Approaches taken	"Yes, mostly through discussion you can understand. If we have a walk-in patient who tells us that someone has done black magic on them. We try to notice their symptoms/their behavior and then make an assumption about their condition."_FH02
Promotion of services	C, FH	Methods of promotion	"So as I mentioned, when people get better, they refer the service to other people. That is how it works."_FH04
			"We work in a community, we distribute our pamphlets to different places in that community like barber shops, beauty parlors, maternity homes, private clinics of General Physicians and we request them to refer these patients to us if they encounter any. We treat them free of cost, and what happens in some family they have locked in such patients when they see pamphlet they brought them to our OPD…
	FH	Demand for services	"Yes, people find their way to us themselves. When we start doing these things, you will find people coming to you themselves "_FH02
Experiences providing or receiving support	All groups	Types of support offered/ accessed	"Usually, we give them a taweez, it can be in amulet form or holy water form."_FH01
			"I think doctors are very busy nowadays. They don’t have time to talk to the family members because the number of patients has increased and we don’t have specialized doctors."_CG02
		Frequency	"I come here after 15 days for a checkup and to get medication."_P08
		Availability	"Yes, in 19 most of the patients were for follow-ups so we check their prognosis, often patients come for prescrItion refills. But if I talk about per day, around 18 to 20 is the average of patients."_PIDC_02
	P, CG, FH	Timeline
	C, FH	Feedback mechanism	"…Usually we take feedback from caregivers because the patient of psychosis never tells us exactly about themselves." _PIDC_05
	FH	Perception of patients experience	"They feel at ease thinking they are feeling healthy or that they will feel better soon."_FH 03
		Experience of care provider	"People share such graphic details about their life that we fall into deep confusion about what we should do with them or what we should provide for them that gives them hope. Often, we give them things that help them deal with their problems in the best manner and their issue gets resolved also."_FH01
	P	Cost	"He said, we will treat you. One of the doctors quoted a price of Rs. 3500 some would say it would cost you Rs. 3000. He said you will get better in a week"_P08
		Time taken	"No, we normally have to wait for 15-20 minutes but our turn does come"_P01
		DUP	"Not really, the awareness raising session conducted at [hospital name] was my first introduction to this, I was informed then that I am carrying these symptoms since 6/7 month to a year at least."_P06
	CG	Factors for consideration in seeking support	"Honestly it’s all about money. The more you spend, the more facilities you will get. Overall it is an expensive process. Sometimes such patients don’t go to the hospital with their family members, so we have to call someone from the hospital to handle their aggressiveness and take them to the hospital."_CG FGD 02
		Impact on family	"The neighborhood also remains disturbed and when the children from this house go out in schools etc then people talk about them and taunt them for the illness of their family member. People don’t have an understanding of the treatment etc."_CG FGD 01
			"We have to give importance to the patient. We have to favor them in whatever they say. The immediate family members like sisters, brothers and parents are attached to the patients and they can make a difference. But sometimes we also become irritated after seeing the patient’s condition.."_CG01
Living with Psychosis	P	Physical or somatic expression	"Body pain. Also when I lost consciousness it was due to weakness."_P04
		Internal psycho-social experiences	"My head becomes really heavy and my brain feels burdened"_P02
		Social, Occupational and Interpersonal experiences	"Very simply put, I do not want anything anymore. Neither money, nor marriage, everything is gone. I am only focused on building a future so that I do not become a druggie, I would like it if someone helps me get employment but I will be okay if no one does so."_P06

## Sheet: V1
	Theme	Group	Sub-theme	Quotations
	Perception of Mental Health & Psychosis	Faith healers, Clinicians	Population Served	"We usually have lower socioeconomic class and lower middle income class patients." _PIDC_02
		Carers, People with Psychosis, Faith Healers	Causes/ Onset	"Okay, so often what happens is that people genuinely are facing issues with spirits, if they have gone to an isolated or spooky place and have defecated there or played around there, that is also a popular cause of this issue." -PID FH_01
		Faith Healers	Spiritual Healing
			Manifestation of mental health conditions	"So, if it is an issue with spirits that is not something that can be fixed using medication, it is necessary that there should be quranic recitation or through amulets, but patients with psychological problems can also be treated using scripture but generally their issue is resolved using medication or medical purposes"
		Clinicians	Bio-medical Information	" Then for purely psychotic spectrum disorders like acute psychotic disorder, schizophrenia, schizophreniform, schizoaffective form (they) are all psychotic spectrum and start with psychotic features. Then it's substance use or organic brain syndrome like delirium then in that we can find (psychosis)."_PIDC 02
			Socio-cultural perspectives
		Care-givers	Symptoms
			Duration	"He has been suffering from this disease for almost 18 years. He also got admitted to the hospital more than 3 to 4 times._CG 02"
		People with psychosis	How people with psychosis act
	Experiences providing or receiving support /services	All	Types of support offered/ accessed	"Usually, we give them a taweez, it can be in amulet form or holy water form."_FH01
				"I think doctors are very busy nowadays. They don’t have time to talk to the family members because the number of patients has increased and we don’t have specialized doctors."_CG02
			Frequency
			Availability	"Yes, in 19 most of the patients were for follow-ups so we check their prognosis, often patients come for prescrItion refills. But if I talk about per day, around 18 to 20 is the average of patients."_PIDC 02
		People with psychosis/ Care-givers/ Faith Healers	Timeline
		Clinicians/ Faith Healers	Feedback mechanism	"…Usually we take feedback from caregivers because the patient of psychosis never tells us exactly about themselves." _PIDC 05
		Faith Healer	Perception of patients experience	"They feel at ease thinking they are feeling healthy or that they will feel better soon."_FH 03
			Experience of care provider
		People with psychosis	Cost
			Time taken	"Not really, the awareness raising session conducted at [hospital name] was my first introduction to this, I was informed then that I am carrying these symptoms since 6/7 month to a year at least."_P 06
			DUP
		Care-givers
			Factors for consideration in seeking support	"Honestly it’s all about money. The more you spend, the more facilities you will get. Overall it is an expensive process. Sometimes such patients don’t go to the hospital with their family members, so we have to call someone from the hospital to handle their aggressiveness and take them to the hospital."_CG FGD 02
			Impact on family	"The neighborhood also remains disturbed and when the children from this house go out in schools etc then people talk about them and taunt them for the illness of their family member. People don’t have an understanding of the treatment etc."_CG FGD 01
	Living with Psychosis	People with psychosis	Physical or somatic expression	"Body pain. Also when I lost consciousness it was due to weakness."_P04
			Internal psycho-social experiences	"My head becomes really heavy and my brain feels burdened"_P02
			Social, Occupational and Interpersonal experiences	"Very simply put, I do not want anything anymore. Neither money, nor marriage, everything is gone. I am only focused on building a future so that I do not become a druggie, I would like it if someone helps me get employment but I will be okay if no one does so."_P06
	Assesment/ Diagnosis	Clinicians	Procedures used	"Yes so we take the conversation further and try to pick up on questions based on things that the patient is discussing. If a patient reports that they believe everyone is against them, we would ask about what makes them think like that. We are able to get some idea about the thought process of a patient this way."_PIDC 02
				"We have a process of interview so during the time of interview we get the idea the patient has come up with this type of psychosis."_PIDC 04
		Faith Healers	Approaches taken	"Yes, mostly through discussion you can understand. If we have a walk-in patient who tells us that someone has done black magic on them. We try to notice their symptoms/their behavior and then make an assumption about their condition."_FH 02
	Promotion of services	Clinicians/Faith Healers	Methods	"So as I mentioned, when people get better, they refer the service to other people. That is how it works."_FH 04
				"We work in a community, we distribute our pamphlets to different places in that community like barber shops, beauty parlors, maternity homes, private clinics of General Physicians and we request them to refer these patients to us if they encounter any. "_PIDC05
		Faith Healers	Demand	"Yes, people find their way to us themselves. When we start doing these things, you will find people coming to you themselves "_FH02
