# Supplementary material for: Exploring biomedical and traditional care pathways for people with psychosis in Karachi, Pakistan
Source: Front Psychiatry. 2023 Jul 20;14:1086910. doi: 10.3389/fpsyt.2023.1086910 (PMC10411590; doi:10.3389/fpsyt.2023.1086910)
Supplement: Supplementary file 3 [file Table_2.XLSX]

## Sheet: Codebook
Theme	Parent Code	Sub-code (1)	Sub-code (2)	Sub-code (3)
Care providers - Faith Healers	Perception of mental health/psychosis	Population served	Socio-economic background
			Religious background
			Type of health concern
		Causes	Supernatural phenomena
			Religious factors
			Aggression
			Psychosocial distress	Stress, Anxiety
		Manifestation of mental health conditions
		Spiritual healing
	Services/support provided (for people with MH/psychosis concerns)	Types of support offered
			Prayer
		Frequency of support
		Timeline of support
		Availability of support	Cost
		Perception of patients experience
		Experience of care provider
		Feedback mechanism
	Assessment/ diagnosis of MH/psychosis concerns	Approaches taken
	Promotion (of services)	Methods (of promotion)
		Demand (for services)
	Other	Knowledge exchange
Care providers - Clinicians	Perception around psychosis	Population served	Socio-economic background
		Bio-medical info	Causes
			Symptoms	Hallucinations
				Delusions
		Socio-cultural perspectives	Type of people
			Terminology used
			Religious/faith healing perspectives
			Burden of psychosis	On individuals
				On families
				Globally/locally
			Stigma	Terminology
			Insight	Perceived reality
				Capacity
	Support provided/ availed (for people with psychosis)	Types of support provided	Bio-medical support	Admission/discharge
				Medications
			Non-biomedical support	Counselling
				Information (to patients)
				Family involvement
				Schedule/routine?
				Socratic questioning
		Frequency of support	Follow-ups
		Availability of support	Workload of care providers
			Demand for care
			Cost of care
		Feedback mechanism	Patients
			Families and carers
	Assessment/diagnosis of psychosis	Procedures used	History-taking	Family involvement
				Trust-building
				Insight
			Mental health examination
	Promotion of services	Methods	Referrals
			Self-promotion
People with psychosis	Perception of psychosis/mental health conditions	Terminology used (for psychosis)
		Causes	Psychosis - General
			Psychosis - own condition
		How people with psychosis act	Beliefs and thoughts
			Functioning
	Experience of seeking/receiving support (for condition)	Types of support offered	Medications
			Meeting doctors
			Going to hospital/services
			Faith healing
			Counselling
			Admission/discharge
		Duration/ Timeline of support	Treatment
			Medications
		Cost	Fee for treatment/services
			Medicine
			Transport expenses
		Time	DUP - Duration of untreated psychosis
			Waiting time at hospital
	Experiences of living with psychosis	Frequency	Treatment
		Physical or somatic expression	Symptoms (of own condition)	Being hyper
				Hearing things
				Seeing things
				Beliefs and thoughts
				Physical functioning
				Running away
		Internal psycho-social experiences	Energy levels
			Feeling and emotions
			Perception of own condition
		Social, Occupational and Interpersonal experiences	Stigma/prejudice
			Relationship with family/friends
			Loss of opportunities/personal goals
			Routine functioning
Carers of people with psychosis	Perception around relative's condition (psychosis)	Terminology used
		Causes/onset	Familial problems
			Supernatural phenomena
			Trauma
		Duration	(Of) Symptoms
			Seeking care
			Getting a diagnosis
		Symptom/ Characteristics of people with psychosis	Running away
			Aggression
			Functioning
			Attitudes
			Beliefs and thoughts
			Bodily sensations
	Understanding/perception (of psychosis generally)	Sources of information	External advice/information
			Referrals
			Awareness
	Experience of seeking care (for psychosis)	Types of support accessed	Services at facilities	Hospitals/clinics/facilities
				Daycare
				Admission
				Discharge
			Mental health professionals	Psychiatrist
				Therapist
			Biomedical treatment	Electric shocks
				Injections
				Medicines
			Non-biomedical treatment	Therapy
				Consultation
				Faith-based approaches
		Availability of support	Services at facilities	Doctors
				Medicines
			Demand for care
		Timeline of support	Frequency of support
			Duration of treatment	Medicines
				Admission
				Appointments
		Factors for consideration in seeking support	Meeting doctors/professionals
			Visiting facilities
			Geographic considerations	Rural
				Urban
			Financial implications	Fee for treatment/services
				Cost of medicine
				Transport expenses
				Financial difficulties
	Experiences of caring (for relative with psychosis)	Impact on family	Interpersonal relationships	Neglect
			Stigma	People's perceptions
				Isolation
			Carer support systems	From doctors
				From relatives
				From institutions/facilities
